# Supplementary material for: Applying the Tailored Implementation in Chronic Diseases framework to inform implementation of the Preferences Elicited and Respected for Seriously Ill Veterans through enhanced decision-making program in the United States Veterans Health Administration
Source: Front Health Serv. 2022 Sep 2;2:935341. doi: 10.3389/frhs.2022.935341 (PMC10012641; doi:10.3389/frhs.2022.935341)
Supplement: Supplementary file 3 [file Data_Sheet_3.xlsx]

## Sheet: TICD + PRISM
Appendix 3: Master Tailored Implementation in Chronic Diseases Matrix in Excel
Domain/ Construct	Definition	Participant 1	Participant 2	Participant 3	Participant n	Barriers/ Challenges	Facilitators / Successes	Suggestion
Guideline/EBP/Innovation factors TICD
1a. Recommendation [Guidelines Factors]
Quality of evidence	How confident we are in the estimates of effects
Strength of recommendation	How confident we are that the desirable effects of adherence to the recommendation outweigh the undesirable effects
Clarity	The clearness of the target population, the settings in which the recommendation is to be used and the recommended action
Cultural appropriateness	The extent to which the recommendation is suitable in the social context where it is being implemented
Accessibility of the recommendation	How accessible the guideline or recommendation is
Source of the recommendation	The organisation(s) and people that made the recommendation
Consistency with other guidelines	The extent to which the recommendation is consistent with recommendations in other guidelines with which the targeted healthcare professionals might be familiar
1b. Recommended clinical intervention
Feasibility	The extent to which the recommended clinical intervention is practical
Accessibility of the intervention	The extent to which the recommended clinical intervention is accessible
1c. Recommended behavior
Compatibility	The extent to which the recommended behaviour fits with current practices
Effort	The amount of effort required to change or adhere
Trialability	The ability to try out the recommended behaviour
Observability	The degree to which benefits of the recommended behaviour are visible
Individual health professional factors
2a. Knowledge and skills
Domain knowledge	The extent to which the targeted healthcare professionals have pre-existing knowledge or expertise about the targeted condition
Awareness and familiarity with the recommendation	The extent to which the targeted healthcare professionals are aware of and familiar with the recommendation
Knowledge about own practice	The extent to which thetargeted healthcare professionals are aware of their own practice in relationship to the recommended practice
Skills needed to adhere	The extent to which the targeted health professionals have skills that they need to adhere
2b. Cognitions (including attitudes)
Agreement with recommendations	The extent to which the targeted healthcare professionals agree with the recommendation
Attitudes towards guidelines in general	The perceptions that the targeted healthcare professionals have regarding guidelines in general
Expected outcome	The extent to which the targeted healthcare professionals believe that adherencewith the recommendationwill lead to desired outcomes
Intention and motivation	The extent to which the targeted healthcare professionals intend to adhere and are motivated to do so
Self-efficacy	The targeted healthcare professionals’ self-perceived competence orconfidence intheir abilities
Learning style	The preferred ways in which the targeted healthcare professionals learn
Emotions	The extent to which emotions affect adherence
2c. Professional behavior
Nature of the behavior	Characteristics of the behaviour, including: frequency of performance for a patient, frequency of performance for a population of patients, the degree of habit or automaticity, whether it is within a sequence of other behaviours that have to be performed, and whether it is performed by one person or by different people
Capacity to plan change	The extent to which the targeted healthcare professionals have the capacity to plan necessary changes in order to adhere
Self-monitoring or feedback	The extent to which the targeted healthcare professionals have the capacity for self-monitoring or feedback to reinforce adherence with the recommendation
Patient factors
Patient needs	Real or perceived needs and demands of the patient
Patient beliefs and knowledge	Patients’ beliefs or knowledge or ability to learn,or the targeted healthcare professionals’ability or perceived ability to inform or teach patients necessary knowledge and skills
Patient preferences	Patients’ values in relationship to professional values or those in the recommendation
Patient motivation	The targeted healthcare professionals’ ability or perceived ability to motivate patientsto adhere
Patient behavior	Patient behaviours that motivate or demotivate adherence with the recommendation
Professional interactions
Communication and influence	The extent to which the targeted healthcare professionals’ adherence is influenced by professional opinions and communication
Team processes	The extent to which professional teams or groups have the skills needed to adhere and interact in ways that facilitate or hinder adherence
Referral processes	Processes for transferring patients and communication between different levels of care, between health and social services, and between the targeted healthcare professionals and targeted patients
Incentives and resources
Availability of necessary resources	The extent to which the resources that are needed toadhere are available
Financial incentives and disincentives	The extent to which patients, individual health professionals and organisations have financial incentives or disincentives to adhere
Nonfinancial incentives and disincentives	The extent to which patients, individual health professionals and organisations have nonfinancial incentives or disincentives to adhere
Information system	The extent to which the information system facilitates or hinders adherence
Quality assurance and patient safety systems	The extent to which existing quality assurance or patient safety systems facilitate or hinder adherence
Continuing education system	The extent to which the continuing education system facilitates or hinders adherence
Assistance for clinicians	The extent to which clinicians have the assistance they need to adhere
Capacity for organizational change
Mandate, authority, accountability	The mandate, authority and accountability for making necessary changes
Capable leadership	The extent to which clinical leaders or managers are capable of making necessary changes
Relative strength of supporters and opponents	The extent of support and opposition to necessary changes
Regulations, rules, policies	The extent to which organisational regulations, rules or policies facilitate or hinder necessary changes
Priority of necessary change	The relative priority given to making necessary changes
Monitoring and feedback	The extent to which monitoring and feedback are needed at organisational level and available to sustain necessary changes (including evaluations of improvement programs)
Assistance for organizational changes	The extent to which external support is needed and available for necessary changes
Social, political and legal factors
Economic constraints on the healthcare budget	Limits on the total healthcare budget or its growth
Contracts	The extent to which contracts may affect implementation of necessary changes
Legislation	The extent to which legislation may affect implementation of necessary changes
Payer or funder policies	The extent to which payer or funder policies may affect implementation of necessary changes
Malpractice liability	The extent to which malpractice liability may affect implementation of necessary changes
Influential people	The extent to which influential people may affect implementation of necessary changes
Corruption	The extent to which corruption may affect implementation of necessary changes
Political stability	The extent to which political stability may affect implementation of necessary changes
